# Supplementary material for: Association of Nursery School-Level Promotion of Vegetable Eating with Caregiver-Reported Vegetable Consumption Behaviours among Preschool Children: A Multilevel Analysis of Japanese Children
Source: Nutrients. 2021 Jun 29;13(7):2236. doi: 10.3390/nu13072236 (PMC8308217; doi:10.3390/nu13072236)
Supplement: Supplementary file 1 [file nutrients-13-02236-s001.zip]

Archive with 1 entries (1 files):
- nutrients-1220147-supplementary.pdf
